# Supplementary material for: Scorepochs: A Computer-Aided Scoring Tool for Resting-State M/EEG Epochs
Source: Sensors (Basel). 2022 Apr 8;22(8):2853. doi: 10.3390/s22082853 (PMC9031998; doi:10.3390/s22082853)
Supplement: Supplementary file 1 [file sensors-22-02853-s001.zip]

Archive with 1 entries (1 files):
- sensors-1624000-supplementary.pdf
